# Supplementary material for: Mitochondrial Genomic Evidence of Selective Constraints in Small-Bodied Terrestrial Cetartiodactyla
Source: Animals (Basel). 2024 May 10;14(10):1434. doi: 10.3390/ani14101434 (PMC11117313; doi:10.3390/ani14101434)
Supplement: Supplementary file 1 [file animals-14-01434-s001.zip]

Archive with 7 entries (7 files):
- Supplementary Figure S1. Effective population size (Ne) exhibits no significant correlation with body mass.pdf
- Supplementary Table S1. Species information and GenBank accession number used in this study.xlsx
- Supplementary Table S2. Information of species categorized based on body mass.xlsx
- Supplementary Table S3. Data partitions and models identified by PartitionFinder.xlsx
- Supplementary Table S4. The ω values of concatenated mtDNA PCGs and each mtDNA PCG of 59 species using the free-ratio model.xlsx
- Supplementary Table S5. Test for positive selection on the three different body size groups based on each mtDNA PCG through the branch-site model.xlsx
- Supplementary Table S6. Statistics on effective population size.xlsx
