# Supplementary material for: Mitochondrial Genomic Evidence of Selective Constraints in Small-Bodied Terrestrial Cetartiodactyla
Source: Animals (Basel). 2024 May 10;14(10):1434. doi: 10.3390/ani14101434 (PMC11117313; doi:10.3390/ani14101434)
Supplement: Supplementary file 1 [file animals-14-01434-s001.zip › Supplementary Table S1. Species information and GenBank accession number used in this study.xlsx]

## Sheet: Sheet1
Scientific name	Family	State	Body mass (g)	Reference	MtDNA accession No.
Antilocapra americana	Antilocapridae	Extant	47450	PanTHERIA	NC_020679.1
Addax nasomaculatus	Bovidae	Extant	96077.4	PanTHERIA	NC_020674.1
Aepyceros melampus	Bovidae	Extant	52591.7	PanTHERIA	NC_020675.1
Alcelaphus buselaphus	Bovidae	Extant	160938	PanTHERIA	NC_020676.1
Alcelaphus caama	Bovidae	Extant	176116	PanTHERIA	NA
Alcelaphus lichtensteini	Bovidae	Extant	NA	NA	NA
Ammotragus lervia	Bovidae	Extant	94202.2	PanTHERIA	NC_009510.1
Antidorcas marsupialis	Bovidae	Extant	33571.2	PanTHERIA	NC_020678.1
Antilope cervicapra	Bovidae	Extant	36301.1	PanTHERIA	NC_012098.1
Arabitragus jayakari	Bovidae	Extant	22210.2	PanTHERIA	MN971587.2
Beatragus hunteri	Bovidae	Extant	79132.2	PanTHERIA	NC_023542.1
Bison antiquus	Bovidae	Extinct	NA	NA	NA
Bison bison	Bovidae	Extant	624577	PanTHERIA	GU947006.1
Bison bonasus	Bovidae	Extant	675877	PanTHERIA	NC_014044.1
Bison priscus	Bovidae	Extinct	NA	NA	NC_027233.1
Bison schoetensacki	Bovidae	Extinct	NA	NA	NC_033873.1
Bootherium bombifrons	Bovidae	Extinct	NA	NA	NC_044933.1
Bos frontalis	Bovidae	Extant	800143	PanTHERIA	NC_036020.1
Bos gaurus	Bovidae	Extant	825000	literature[37]	NC_024818.1
Bos grunniens	Bovidae	Extant	500000	PanTHERIA	MF973066.1
Bos indicus	Bovidae	Extant	NA	NA	MT268708.1
Bos javanicus	Bovidae	Extant	635974	PanTHERIA	NC_012706.1
Bos mutus	Bovidae	Extant	650000	literature[37]	NC_025563.1
Bos primigenius	Bovidae	Extinct	NA	NA	NC_013996.1
Bos sauveli	Bovidae	Extant	791322	PanTHERIA	NA
Bos taurus	Bovidae	Extant	618642	PanTHERIA	GU947021.1
Boselaphus tragocamelus	Bovidae	Extant	182253	PanTHERIA	NC_020614.1
Bubalus arnee	Bovidae	Extant	950000	literature[37]	NC_057438.1
Bubalus carabanensis	Bovidae	Extant	NA	NA	NC_006295.1
Bubalus depressicornis	Bovidae	Extant	256989	PanTHERIA	NC_020615.1
Bubalus mindorensis	Bovidae	Extant	254390	PanTHERIA	NA
Bubalus quarlesi	Bovidae	Extant	181719	PanTHERIA	NC_060307.1
Budorcas taxicolor	Bovidae	Extant	294515	PanTHERIA	NC_043930.1
Capra aegagrus	Bovidae	Extant	NA	NA	NC_028161.1
Capra caucasica	Bovidae	Extant	58149.5	PanTHERIA	NC_020683.1
Capra cylindricornis	Bovidae	Extant	57500	PanTHERIA	Unannotated
Capra falconeri	Bovidae	Extant	54303.4	PanTHERIA	NC_020622.1
Capra hircus	Bovidae	Extant	47386.5	PanTHERIA	MK234706.1
Capra ibex	Bovidae	Extant	69546.8	PanTHERIA	NC_020623.1
Capra nubiana	Bovidae	Extant	47763.7	PanTHERIA	NC_020624.1
Capra pyrenaica	Bovidae	Extant	60898.8	PanTHERIA	NC_020625.1
Capra sibirica	Bovidae	Extant	130000	PanTHERIA	NC_020626.1
Capra walie	Bovidae	Extant	100144	PanTHERIA	Unannotated
Capricornis crispus	Bovidae	Extant	43030.6	PanTHERIA	NC_012096.1
Capricornis milneedwardsii	Bovidae	Extant	85000~140000	literature[38]	NC_023457.1
Capricornis rubidus	Bovidae	Extant	95000	literature[38]	NC_045205.1
Capricornis sumatraensis	Bovidae	Extant	110942	PanTHERIA	NC_020629.1
Capricornis swinhoei	Bovidae	Extant	17000~25000	literature[38]	NC_010640.1
Capricornis thar	Bovidae	Extant	85000~140000	literature[38]	KT345703.1
Cephalophorus callipygus	Bovidae	Extant	19079.2	PanTHERIA	NC_020686.1
Cephalophorus leucogaster	Bovidae	Extant	13208.7	PanTHERIA	NC_020689.1
Cephalophorus natalensis	Bovidae	Extant	12724.5	PanTHERIA	NC_020690.1
Cephalophorus niger	Bovidae	Extant	NA	NA	NA
Cephalophorus nigrifrons	Bovidae	Extant	NA	NA	NC_020691.1
Cephalophorus ogilbyi	Bovidae	Extant	18386.4	PanTHERIA	NC_020692.1
Cephalophorus rubidus	Bovidae	Extant	15000	PanTHERIA	NA
Cephalophorus rufilatus	Bovidae	Extant	12114.6	PanTHERIA	NC_020693.1
Cephalophorus weynsi	Bovidae	Extant	NA	NA	NA
Cephalophula zebra	Bovidae	Extant	NA	NA	NA
Cephalophus dorsalis	Bovidae	Extant	20000	PanTHERIA	NC_020687.1
Cephalophus harveyi	Bovidae	Extant	14500	PanTHERIA	NA
Cephalophus jentinki	Bovidae	Extant	68489.5	PanTHERIA	NC_020688.1
Cephalophus silvicultor	Bovidae	Extant	62006.6	PanTHERIA	NC_020694.1
Cephalophus spadix	Bovidae	Extant	56857	PanTHERIA	NC_020695.1
Connochaetes gnou	Bovidae	Extant	156548	PanTHERIA	NC_020698.1
Connochaetes taurinus	Bovidae	Extant	198620	PanTHERIA	NC_020699.1
Damaliscus lunatus	Bovidae	Extant	136000	PanTHERIA	NC_023543.1
Damaliscus pygargus	Bovidae	Extant	77784.6	PanTHERIA	NC_020627.1
Dorcatragus megalotis	Bovidae	Extant	10918.1	PanTHERIA	NC_020701.1
Eudorcas rufifrons	Bovidae	Extant	26999.8	PanTHERIA	NC_020702.1
Eudorcas thomsonii	Bovidae	Extant	22907.4	PanTHERIA	NC_039669.1
Gazella arabica	Bovidae	Extant	24124.7	PanTHERIA	NA
Gazella bennettii	Bovidae	Extant	18916.7	PanTHERIA	NC_020703.1
Gazella cuvieri	Bovidae	Extant	NA	NA	NC_020704.1
Gazella dorcas	Bovidae	Extant	15636	PanTHERIA	NC_020705.1
Gazella erlangeri	Bovidae	Extant	NA	NA	NC_020706.1
Gazella gazella	Bovidae	Extant	21306.8	PanTHERIA	NC_020707.1
Gazella leptoceros	Bovidae	Extant	24645.8	PanTHERIA	NC_020708.1
Gazella saudiya	Bovidae	Extant	16000	PanTHERIA	NA
Gazella spekei	Bovidae	Extant	20000	PanTHERIA	NC_020709.1
Gazella subgutturosa	Bovidae	Extant	26981.4	PanTHERIA	OQ595233.1
Hemitragus hylocrius	Bovidae	Extant	74186.4	PanTHERIA	NA
Hemitragus jemlahicus	Bovidae	Extant	68616.4	PanTHERIA	NC_020628.1
Hippotragus equinus	Bovidae	Extant	264174	PanTHERIA	NC_020712.1
Hippotragus leucophaeus	Bovidae	Extinct	150000	PanTHERIA	NC_035309.1
Hippotragus niger	Bovidae	Extant	236406	PanTHERIA	NC_062362.1
Kobus ellipsiprymnus	Bovidae	Extant	204393	PanTHERIA	NC_020715.1
Kobus kob	Bovidae	Extant	80035.2	PanTHERIA	NA
Kobus leche	Bovidae	Extant	88645	PanTHERIA	NC_018603.1
Kobus megaceros	Bovidae	Extant	85805.9	PanTHERIA	NA
Kobus vardonii	Bovidae	Extant	71462.7	PanTHERIA	NA
Leucocephalophus adersi	Bovidae	Extant	9249.95	PanTHERIA	NC_020685.1
Litocranius walleri	Bovidae	Extant	38804.4	PanTHERIA	NC_020716.1
Madoqua guentheri	Bovidae	Extant	4623.7	PanTHERIA	NA
Madoqua kirkii	Bovidae	Extant	4833.4	PanTHERIA	NC_020717.1
Madoqua saltiana	Bovidae	Extant	3424.47	PanTHERIA	NC_020718.1
Myotragus balearicus	Bovidae	Extinct	NA	NA	NC_042943.1
Naemorhedus baileyi	Bovidae	Extant	28863.5	PanTHERIA	NC_020722.1
Naemorhedus caudatus	Bovidae	Extant	27000	PanTHERIA	NC_013751.1
Naemorhedus cranbrooki	Bovidae	Extant	NA	NA	MN853103.1
Naemorhedus evansi	Bovidae	Extant	NA	NA	Low quality
Naemorhedus goral	Bovidae	Extant	28796.5	PanTHERIA	NC_021381.1
Naemorhedus griseus	Bovidae	Extant	22000~32000	literature[38]	NC_020723.1
Nanger dama	Bovidae	Extant	71424.8	PanTHERIA	NC_020724.1
Nanger granti	Bovidae	Extant	55464.5	PanTHERIA	NC_020725.1
Nanger soemmerringii	Bovidae	Extant	41582.9	PanTHERIA	NC_020726.1
Neotragus batesi	Bovidae	Extant	2967.45	PanTHERIA	NC_020727.1
Neotragus moschatus	Bovidae	Extant	5639.01	PanTHERIA	NC_020728.1
Neotragus pygmaeus	Bovidae	Extant	3913.68	PanTHERIA	NA
Oreamnos americanus	Bovidae	Extant	72105.4	PanTHERIA	NC_020630.1
Oreamnos harringtoni	Bovidae	Extant	NA	NA	NA
Oreotragus oreotragus	Bovidae	Extant	13486.5	PanTHERIA	NC_020731.1
Oryx beisa	Bovidae	Extant	200577	PanTHERIA	NC_020793.1
Oryx dammah	Bovidae	Extant	199799	PanTHERIA	NC_058019.1
Oryx gazella	Bovidae	Extant	188404	PanTHERIA	NC_016422.1
Oryx leucoryx	Bovidae	Extant	75788.2	PanTHERIA	NC_020732.1
Ourebia ourebi	Bovidae	Extant	17186.1	PanTHERIA	NC_020733.1
Ovibos moschatus	Bovidae	Extant	312500	PanTHERIA	NC_020631.1
Ovis ammon	Bovidae	Extant	113999	PanTHERIA	OQ513286.1
Ovis aries	Bovidae	Extant	39097.9	PanTHERIA	MW364895.1
Ovis canadensis	Bovidae	Extant	74644.9	PanTHERIA	NC_015889.1
Ovis dalli	Bovidae	Extant	70194.1	PanTHERIA	NC_039432.1
Ovis nivicola	Bovidae	Extant	90000	PanTHERIA	NC_039431.1
Ovis orientalis	Bovidae	Extant	NA	NA	NC_026063.1
Ovis vignei	Bovidae	Extant	51800	PanTHERIA	OQ534874.1
Pantholops hodgsonii	Bovidae	Extant	32733.1	PanTHERIA	NC_007441.1
Pelea capreolus	Bovidae	Extant	22731.3	PanTHERIA	NC_020734.1
Philantomba maxwellii	Bovidae	Extant	8557.69	PanTHERIA	NC_020735.1
Philantomba monticola	Bovidae	Extant	4896.05	PanTHERIA	NC_020736.1
Philantomba walteri	Bovidae	Extant	NA	NA	NA
Procapra gutturosa	Bovidae	Extant	28274.3	PanTHERIA	NC_020738.1
Procapra picticaudata	Bovidae	Extant	23197.7	PanTHERIA	MH345727.1
Procapra przewalskii	Bovidae	Extant	27500	PanTHERIA	NC_014875.1
Pseudois nayaur	Bovidae	Extant	52334.6	PanTHERIA	NC_020632.1
Pseudois schaeferi	Bovidae	Extant	29250	PanTHERIA	NC_016689.1
Pseudonovibos spiralis	Bovidae	Extant	NA	NA	NA
Pseudoryx nghetinhensis	Bovidae	Extant	97842.2	PanTHERIA	NC_020616.1
Raphicerus campestris	Bovidae	Extant	11661.5	PanTHERIA	NC_020741.1
Raphicerus melanotis	Bovidae	Extant	10503.1	PanTHERIA	NA
Raphicerus sharpei	Bovidae	Extant	9396.9	PanTHERIA	NA
Redunca arundinum	Bovidae	Extant	58059.2	PanTHERIA	NC_020794.1
Redunca fulvorufula	Bovidae	Extant	29352.7	PanTHERIA	NC_020742.1
Redunca redunca	Bovidae	Extant	43288.9	PanTHERIA	NA
Rupicapra pyrenaica	Bovidae	Extant	30000	PanTHERIA	NC_020789.1
Rupicapra rupicapra	Bovidae	Extant	33266.3	PanTHERIA	NC_020633.1
Saiga tatarica	Bovidae	Extant	37734	PanTHERIA	NC_020746.1
Sylvicapra grimmia	Bovidae	Extant	15639.1	PanTHERIA	NC_020747.1
Syncerus caffer	Bovidae	Extant	592666	PanTHERIA	NC_020617.1
Taurotragus derbianus	Bovidae	Extant	646024	PanTHERIA	NC_020618.1
Tetracerus quadricornis	Bovidae	Extant	19282.1	PanTHERIA	NC_020788.1
Tragelaphus angasii	Bovidae	Extant	87616.8	PanTHERIA	NC_020748.1
Tragelaphus buxtoni	Bovidae	Extant	215001	PanTHERIA	NC_038064.1
Tragelaphus eurycerus	Bovidae	Extant	270998	PanTHERIA	NC_020749.1
Tragelaphus imberbis	Bovidae	Extant	94320.4	PanTHERIA	NC_020619.1
Tragelaphus oryx	Bovidae	Extant	562593	PanTHERIA	NC_020750.1
Tragelaphus scriptus	Bovidae	Extant	43250.4	PanTHERIA	NC_020751.1
Tragelaphus spekii	Bovidae	Extant	75554.2	PanTHERIA	NC_020620.1
Tragelaphus strepsiceros	Bovidae	Extant	206056	PanTHERIA	NC_020752.1
Camelops hesternus	Camelidae	Extinct	NA	NA	NA
Camelus bactrianus	Camelidae	Extant	554516	PanTHERIA	NC_009628.2
Camelus dromedarius	Camelidae	Extant	492714	PanTHERIA	NC_009849.1
Camelus ferus	Camelidae	Extant	555000	literature[37]	NC_009629.2
Camelus knoblochi	Camelidae	Extinct	NA	NA	NC_065663.1
Lama glama	Camelidae	Extant	78322.7	PanTHERIA	NC_012102.1
Lama guanicoe	Camelidae	Extant	95500	PanTHERIA	NC_011822.1
Vicugna pacos	Camelidae	Extant	64900	PanTHERIA	NC_002504.1
Vicugna vicugna	Camelidae	Extant	47499.6	PanTHERIA	NC_013558.1
Alces alces	Cervidae	Extant	461901	PanTHERIA	NC_020677.1
Alces americanus	Cervidae	Extant	541460	PanTHERIA	NA
Axis axis	Cervidae	Extant	69500	PanTHERIA	NC_020680.1
Axis kuhlii	Cervidae	Extant	55000	PanTHERIA	NA
Axis porcinus	Cervidae	Extant	37448.3	PanTHERIA	NC_020681.1
Blastocerus dichotomus	Cervidae	Extant	112519	PanTHERIA	NC_020682.1
Capreolus capreolus	Cervidae	Extant	22502	PanTHERIA	NC_020684.1
Capreolus pygargus	Cervidae	Extant	41371	PanTHERIA	NC_039093.1
Cervus albirostris	Cervidae	Extant	161000	PanTHERIA	NC_016707.1
Cervus canadensis	Cervidae	Extant	75000~240000	literature[38]	NC_050863.1
Cervus elaphus	Cervidae	Extant	240867	PanTHERIA	NC_039923.1
Cervus hanglu	Cervidae	Extant	160167	literature[38]	MW430051.1
Cervus nippon	Cervidae	Extant	53000	PanTHERIA	NC_018595.1
Dama dama	Cervidae	Extant	57224.6	PanTHERIA	NC_020700.1
Dama mesopotamica	Cervidae	Extant	74400	PanTHERIA	NC_024819.1
Elaphodus cephalophus	Cervidae	Extant	23087.9	PanTHERIA	C_050383.1
Elaphurus davidianus	Cervidae	Extant	165989	PanTHERIA	NC_018358.1
Hippocamelus antisensis	Cervidae	Extant	68599.4	PanTHERIA	NC_020711.1
Hippocamelus bisulcus	Cervidae	Extant	69240.8	PanTHERIA	NA
Hydropotes inermis	Cervidae	Extant	12760	PanTHERIA	NC_018032.1
Hyelaphus porcinus	Cervidae	Extant	NA	NA	NA
Mazama americana	Cervidae	Extant	20546.9	PanTHERIA	NC_020719.1
Mazama bororo	Cervidae	Extant	NA	NA	NC_065787.1
Mazama bricenii	Cervidae	Extant	16499.8	PanTHERIA	NA
Mazama chunyi	Cervidae	Extant	16071.7	PanTHERIA	NA
Mazama nana	Cervidae	Extant	16499.8	PanTHERIA	NC_065788.1
Mazama nemorivaga	Cervidae	Extant	NA	NA	NC_024812.1
Mazama rufa	Cervidae	Extant	NA	NA	NA
Mazama rufina	Cervidae	Extant	21099.2	PanTHERIA	NC_020721.1
Mazama temama	Cervidae	Extant	NA	NA	OP712670.1
Megaloceros giganteus	Cervidae	Extinct	NA	NA	MW802558.1
Muntiacus atherodes	Cervidae	Extant	18939.1	PanTHERIA	Low quality
Muntiacus crinifrons	Cervidae	Extant	18590	PanTHERIA	NC_004577.1
Muntiacus feae	Cervidae	Extant	22000	PanTHERIA	NC_041100.1
Muntiacus gongshanensis	Cervidae	Extant	18590	PanTHERIA	NC_048506.1
Muntiacus muntjak	Cervidae	Extant	17611.6	PanTHERIA	NC_004563.1
Muntiacus putaoensis	Cervidae	Extant	12000	literature[38]	NC_036430.1
Muntiacus reevesi	Cervidae	Extant	13499.9	PanTHERIA	NC_008491.1
Muntiacus rooseveltorum	Cervidae	Extant	10762.6	PanTHERIA	NA
Muntiacus truongsonensis	Cervidae	Extant	NA	NA	NA
Muntiacus vaginalis	Cervidae	Extant	17000~40000	literature[38]	NC_057642.1
Muntiacus vuquangensis	Cervidae	Extant	36690.8	PanTHERIA	NC_016920.1
Odocoileus hemionus	Cervidae	Extant	84560.6	PanTHERIA	NC_020729.1
Odocoileus pandora	Cervidae	Extant	NA	NA	BK062825.1
Odocoileus virginianus	Cervidae	Extant	75901.2	PanTHERIA	NC_015247.1
Ozotoceros bezoarticus	Cervidae	Extant	34620.4	PanTHERIA	NC_020766.1
Pudu mephistophiles	Cervidae	Extant	9599.96	PanTHERIA	NC_020739.1
Pudu puda	Cervidae	Extant	9642.62	PanTHERIA	NC_020740.1
Rangifer tarandus	Cervidae	Extant	109088	PanTHERIA	OX460346.1
Rucervus duvaucelii	Cervidae	Extant	171224	PanTHERIA	NC_045060.1
Rucervus eldii	Cervidae	Extant	95471.6	PanTHERIA	NC_014701.1
Rucervus schomburgki	Cervidae	Extant	107626	PanTHERIA	NA
Rusa alfredi	Cervidae	Extant	46475	PanTHERIA	NC_020744.1
Rusa marianna	Cervidae	Extant	49457.6	PanTHERIA	NA
Rusa timorensis	Cervidae	Extant	66375.5	PanTHERIA	NC_020745.1
Rusa unicolor	Cervidae	Extant	177523	PanTHERIA	NC_031835.1
Subulo gouazoupira	Cervidae	Extant	16400	PanTHERIA	NC_020720.1
Giraffa camelopardalis	Giraffidae	Extant	964655	PanTHERIA	NC_024820.1
Giraffa giraffa	Giraffidae	Extant	>300000	literature[39]	MT605060.1
Giraffa reticulata	Giraffidae	Extant	>300000	literature[39]	MT605037.1
Giraffa tippelskirchi	Giraffidae	Extant	>300000	literature[39]	MT605049.1
Okapia johnstoni	Giraffidae	Extant	230001	PanTHERIA	NC_020730.1
Moschus anhuiensis	Moschidae	Extant	7100~9700	literature[38]	NC_020017.1
Moschus berezovskii	Moschidae	Extant	6000~9000	literature[38]	NC_012694.1
Moschus chrysogaster	Moschidae	Extant	9600~13000	literature[38]	NC_020093.1
Moschus cupreus	Moschidae	Extant	NA	NA	NC_056097.1
Moschus fuscus	Moschidae	Extant	13697.9	PanTHERIA	NA
Moschus leucogaster	Moschidae	Extant	11000~16000	literature[38]	NC_042604.1
Moschus moschiferus	Moschidae	Extant	13315.6	PanTHERIA	NC_013753.1
Babyrousa babyrussa	Suidae	Extant	92950.1	PanTHERIA	OK539643.1
Babyrousa celebensis	Suidae	Extant	NA	NA	NA
Hylochoerus meinertzhageni	Suidae	Extant	198130	PanTHERIA	NA
Phacochoerus aethiopicus	Suidae	Extant	75607.5	PanTHERIA	NA
Phacochoerus africanus	Suidae	Extant	82500	PanTHERIA	NC_008830.1
Porcula salvania	Suidae	Extant	6000~10000	literature[40]	NC_043879.1
Potamochoerus larvatus	Suidae	Extant	69063.8	PanTHERIA	NA
Potamochoerus porcus	Suidae	Extant	70000.3	PanTHERIA	NC_020737.1
Sus barbatus	Suidae	Extant	135806	PanTHERIA	NC_026992.1
Sus bucculentus	Suidae	Extant	NA	NA	NA
Sus cebifrons	Suidae	Extant	190792	PanTHERIA	NC_023541.1
Sus celebensis	Suidae	Extant	53813.2	PanTHERIA	NC_024860.1
Sus philippensis	Suidae	Extant	190792	PanTHERIA	NA
Sus scrofa	Suidae	Extant	84471.5	PanTHERIA	MK251046.1
Sus verrucosus	Suidae	Extant	89406.2	PanTHERIA	NC_023536.1
Catagonus wagneri	Tayassuidae	Extant	35566.4	PanTHERIA	Low quality
Pecari tajacu	Tayassuidae	Extant	21133.7	PanTHERIA	NC_012103.1
Platygonus compressus	Tayassuidae	Extinct	NA	NA	KY987554.1
Tayassu pecari	Tayassuidae	Extant	31798.7	PanTHERIA	Low quality
Hyemoschus aquaticus	Tragulidae	Extant	10850	PanTHERIA	NC_020714.1
Moschiola indica	Tragulidae	Extant	3000	literature[41]	NC_037993.1
Moschiola kathygre	Tragulidae	Extant	NA	NA	NA
Moschiola meminna	Tragulidae	Extant	3130.95	PanTHERIA	NA
Tragulus javanicus	Tragulidae	Extant	1889.93	PanTHERIA	NA
Tragulus kanchil	Tragulidae	Extant	2500~4500	literature[38]	NC_020753.1
Tragulus napu	Tragulidae	Extant	5273.67	PanTHERIA	NC_035821.1
Tragulus williamsoni	Tragulidae	Extant	NA	NA	NA
Canis lupus	outgroup	Extant	NA	NA	MT796489.1
