# Supplementary material for: Mitochondrial Genomic Evidence of Selective Constraints in Small-Bodied Terrestrial Cetartiodactyla
Source: Animals (Basel). 2024 May 10;14(10):1434. doi: 10.3390/ani14101434 (PMC11117313; doi:10.3390/ani14101434)
Supplement: Supplementary file 1 [file animals-14-01434-s001.zip › Supplementary Table S2. Information of species categorized based on body mass.xlsx]

## Sheet: Sheet1
Scientific name	Body size roup	Body mass (g)
Aepyceros melampus	Medium	52591.7
Alces alces	Large	461901
Antilocapra americana	Medium	47450
Bison bison	Large	624577
Bison bonasus	Large	675877
Bos frontalis	Large	800143
Bos gaurus	Large	825000
Bos grunniens	Large	500000
Bos indicus	Large	671627
Bos javanicus	Large	635974
Bos mutus	Large	650000
Bos taurus	Large	618642
Boselaphus tragocamelus	Medium	182253
Bubalus arnee	Large	950000
Budorcas taxicolor	Large	294515
Camelus bactrianus	Large	554516
Camelus dromedarius	Large	492714
Camelus ferus	Large	555000
Cephalophus jentinki	Medium	68489.5
Giraffa camelopardalis	Large	964655
Giraffa giraffa	Large	964655
Giraffa reticulata	Large	964655
Giraffa tippelskirchi	Large	964655
Hippocamelus antisensis	Medium	68599.4
Hydropotes inermis	Medium	12760
Hyemoschus aquaticus	Small	10850
Lama glama	Medium	78322.7
Lama guanicoe	Medium	95500
Madoqua kirkii	Small	4833.4
Madoqua saltiana	Small	3424.47
Mazama rufina	Medium	21099.2
Moschiola indica	Small	3000
Moschus anhuiensis	Small	8400
Moschus berezovskii	Small	7500
Moschus chrysogaster	Small	11300
Moschus cupreus	Small	10803.1
Moschus leucogaster	Small	13500
Moschus moschiferus	Small	13315.6
Naemorhedus baileyi	Medium	28863.5
Neotragus batesi	Small	2967.45
Neotragus moschatus	Small	5639.01
Okapia johnstoni	Medium	230001
Oreamnos americanus	Medium	72105.4
Ovibos moschatus	Large	312500
Philantomba maxwellii	Small	8557.69
Philantomba monticola	Small	4896.05
Porcula salvania	Small	8000
Procapra gutturosa	Medium	28274.3
Pudu mephistophiles	Small	9599.96
Pudu puda	Small	9642.62
Sus scrofa	Medium	84471.5
Syncerus caffer	Large	592666
Taurotragus derbianus	Large	646024
Tetracerus quadricornis	Medium	19282.1
Tragelaphus oryx	Large	562593
Tragulus kanchil	Small	3500
Tragulus napu	Small	5273.67
Vicugna pacos	Medium	64900
Vicugna vicugna	Medium	47499.6
Note: The red font indicates the unavailability of precise body mass data for this species, necessitating the utilization of average body mass values from other species within the same genus as a surrogate measure.
