# Supplementary material for: Mitochondrial Genomic Evidence of Selective Constraints in Small-Bodied Terrestrial Cetartiodactyla
Source: Animals (Basel). 2024 May 10;14(10):1434. doi: 10.3390/ani14101434 (PMC11117313; doi:10.3390/ani14101434)
Supplement: Supplementary file 1 [file animals-14-01434-s001.zip › Supplementary Table S3. Data partitions and models identified by PartitionFinder.xlsx]

## Sheet: Supplementary Table S3. Data pa
Subset partitions	Sites	Best model
P1: (ND4_1stpos, ATP6_1stpos)	683	GTR+I+G
P2: (ND3_2ndpos, ATP6_2ndpos)	338	GTR+I+G
P3: (ATP6_3rdpos)	226	GTR+I+G
P4: (ATP8_2ndpos, ATP8_1stpos)	106	GTR+I+G
P5: (ATP8_3rdpos)	53	HKY+I+G
P6: (COX1_1stpos)	512	SYM+I+G
P7: (COX1_2ndpos)	512	GTR+I+G
P8: (COX2_3rdpos, COX1_3rdpos)	737	GTR+I+G
P9: (COX2_1stpos)	225	GTR+I+G
P10: (COX2_2ndpos)	225	GTR+I+G
P11: (COX3_1stpos)	259	SYM+I+G
P12: (COX3_2ndpos)	259	GTR+I+G
P13: (ND4_3rdpos, COX3_3rdpos, ND4L_3rdpos)	814	GTR+I+G
P14: (CYTB_1stpos)	372	GTR+I+G
P15: (CYTB_2ndpos)	372	GTR+I+G
P16: (CYTB_3rdpos)	372	GTR+G
P17: (ND1_1stpos)	315	GTR+I+G
P18: (ND4_2ndpos, ND4L_2ndpos, ND1_2ndpos)	870	GTR+I+G
P19: (ND5_3rdpos, ND3_3rdpos, ND1_3rdpos)	1021	GTR+G
P20: (ND2_1stpos)	330	GTR+I+G
P21: (ND2_2ndpos)	330	GTR+I+G
P22: (ND2_3rdpos)	330	GTR+G
P23: (ND3_1stpos)	112	GTR+I+G
P24: (ND4L_1stpos)	98	SYM+I+G
P25: (ND5_1stpos)	594	GTR+I+G
P26: (ND5_2ndpos)	594	GTR+I+G
P27: (ND6_1stpos)	172	GTR+I+G
P28: (ND6_2ndpos)	172	HKY+I+G
P29: (ND6_3rdpos)	172	GTR+G
