# Supplementary material for: Mitochondrial Genomic Evidence of Selective Constraints in Small-Bodied Terrestrial Cetartiodactyla
Source: Animals (Basel). 2024 May 10;14(10):1434. doi: 10.3390/ani14101434 (PMC11117313; doi:10.3390/ani14101434)
Supplement: Supplementary file 1 [file animals-14-01434-s001.zip › Supplementary Table S4. The ω values of concatenated mtDNA PCGs and each mtDNA PCG of 59 species using the free-ratio model.xlsx]

## Sheet: Sheet1
Name	ATP6	ATP8	COX1	COX2	COX3	CYTB	ND1	ND2	ND3	ND4	ND4L	ND5	ND6	Concatenated mtDNA PCGs
Aepyceros melampus	0.0711761	0.0928968	0.00367768	0.00335923	0.00523279	0.0317242	0.026791	0.0127628	0.0116807	0.0256135	0.0294029	0.0424081	0.0286561	0.0310638
Alces alces	0.0261586	0.24089	NA	0.0210302	0.007262	0.00979066	0.00774145	0.0290303	0.014671	0.0301456	0.0175522	0.03366	0.0198158	0.0215558
Antilocapra americana	0.0195585	0.117645	0.00351068	0.00779576	0.0339934	0.0151755	0.0193053	0.0233993	0.0879126	0.0179321	0.010763	0.0256587	0.0225307	0.0254158
Bison bison	0.157185	0.478878	NA	0.203347	0.0624899	0.200359	0.0639244	0.0139413	NA	0.025187	NA	0.0649477	0.0466057	0.0642477
Bison bonasus	0.0152243	1.43191	NA	NA	NA	0.0210005	0.0416047	0.0516688	0.0499823	0.0304304	0.0767128	0.051388	0.0995466	0.038726
Bos frontalis	0.21335	NA	NA	NA	NA	NA	NA	NA	NA	NA	NA	NA	NA	0.02685
Bos gaurus	NA	NA	NA	NA	NA	NA	NA	NA	NA	NA	NA	NA	NA	0.14122
Bos grunniens	0.0992598	NA	NA	NA	NA	NA	NA	0.634594	NA	0.123166	NA	1.12243	NA	0.0999905
Bos indicus	0.211097	1.07309	NA	NA	0.0613778	0.124103	NA	NA	NA	NA	NA	0.138085	0.100762	0.0783873
Bos javanicus	NA	NA	NA	NA	NA	NA	NA	NA	NA	NA	NA	NA	NA	0.13789
Bos mutus	0.0341752	NA	NA	NA	0.0786047	NA	NA	NA	NA	0.128987	NA	0.197799	NA	0.0492886
Bos taurus	NA	NA	NA	NA	NA	NA	NA	0.324518	NA	NA	NA	0.182118	NA	0.19542
Boselaphus tragocamelus	0.0170721	NA	NA	0.00745197	0.011112	0.0176588	0.0175493	0.0123466	0.0212873	0.0130782	NA	0.0214847	NA	0.0174674
Bubalus arnee	0.0151801	0.0791051	NA	NA	NA	0.0395603	0.0319329	0.0118129	NA	0.0178617	0.0456676	0.0721696	0.0118241	0.0281286
Budorcas taxicolor	0.255519	0.313858	0.0138226	0.0378166	0.061915	0.0606804	0.0342133	0.0489402	NA	0.0226059	0.0124484	0.120977	0.0333138	0.0621904
Camelus bactrianus	NA	NA	NA	NA	0.0879061	0.055928	0.0458974	0.0761648	0.201644	0.0269017	NA	0.240676	0.0466742	0.051623
Camelus dromedarius	0.0865307	NA	NA	0.0183536	0.015258	0.0308981	0.016215	0.139586	NA	0.0228482	NA	0.0353179	0.0916601	0.0447699
Camelus ferus	NA	0.400687	NA	NA	NA	0.131861	0.0245655	NA	0.33929	0.0916543	NA	0.0734792	0.137712	0.0632812
Cephalophus jentinki	0.0192963	0.543018	0.00933189	NA	0.0125562	0.0226367	0.00513953	0.0283203	0.00880275	0.0195309	NA	0.0330916	0.0333303	0.0238516
Giraffa camelopardalis	NA	NA	NA	NA	0.197478	0.132201	0.385218	0.306604	NA	NA	NA	NA	NA	0.0761955
Giraffa giraffa	NA	NA	NA	NA	0.923025	NA	0.158619	NA	NA	0.234153	NA	0.0596111	0.083622	0.12495
Giraffa reticulata	0.000100043	NA	NA	NA	NA	NA	NA	NA	NA	0.224681	NA	0.0301505	0.270323	0.0304514
Giraffa tippelskirchi	NA	NA	0.0404116	0.638006	0.0791236	0.0886513	0.047235	0.0844688	NA	0.0473745	NA	0.0324981	0.159177	0.0734746
Hippocamelus antisensis	0.069261	0.317741	0.0086947	0.0269573	0.0502081	0.0434312	NA	0.0592114	0.0463175	0.0573925	0.0263358	0.0526872	NA	0.0424843
Hydropotes inermis	0.0461407	0.278588	0.00201315	0.00391098	0.0111198	0.020717	0.00322882	0.00421169	0.00699873	0.0243849	NA	0.0401869	0.0119321	0.021549
Hyemoschus aquaticus	0.0182481	0.119043	0.00272308	0.00705162	0.00527508	0.0146111	0.040204	0.0179631	0.0193192	0.0173057	0.00510262	0.0425283	0.0676348	0.032392
Lama glama	NA	NA	NA	NA	NA	NA	NA	0.171018	1.07927	0.109465	NA	NA	NA	0.0500096
Lama guanicoe	NA	NA	NA	NA	NA	0.0435698	NA	NA	0.627493	NA	NA	0.0268041	NA	0.014614
Madoqua kirkii	0.0225976	0.105593	0.00355488	NA	0.00615343	0.0076511	0.0154005	0.0336068	NA	0.0274242	0.0194933	0.037268	0.017147	0.0255693
Madoqua saltiana	0.0198201	NA	NA	NA	0.00405228	0.0215079	0.00514882	0.0350472	0.0296101	0.0144709	0.0308675	0.0307676	NA	0.017141
Mazama rufina	0.279332	NA	NA	NA	NA	0.566178	NA	NA	NA	0.058081	NA	0.0971532	0.0492112	0.089164
Moschiola indica	0.0149958	0.2119	NA	0.00109881	0.0919693	0.00619365	0.00589028	0.0199018	0.048257	0.00764508	0.00911519	0.0306841	0.0185305	0.0168127
Moschus anhuiensis	NA	NA	NA	NA	NA	0.206095	NA	0.0659763	NA	0.168066	NA	NA	0.280107	0.0753627
Moschus berezovskii	0.14314	NA	NA	NA	0.124591	NA	NA	NA	NA	NA	NA	0.219294	NA	0.0500867
Moschus chrysogaster	NA	NA	NA	NA	NA	NA	0.0919116	NA	0.453167	0.105184	NA	0.0938015	NA	0.0476811
Moschus cupreus	0.00922714	0.260461	0.0154292	NA	0.0180909	0.0261278	0.00877902	0.0141262	0.0294881	0.0133984	0.0386591	0.0469306	0.0309488	0.0237699
Moschus leucogaster	0.0391923	NA	NA	NA	0.022894	0.0512887	NA	0.0171848	0.0455389	0.00529279	0.028396	0.0495732	0.0168428	0.0233455
Moschus moschiferus	0.0525793	1.33399	NA	NA	0.0134516	NA	0.0182424	0.0282418	NA	0.0144917	0.0490559	0.174035	0.148301	0.0497271
Naemorhedus baileyi	0.26925	0.190949	0.00419853	0.0183967	0.0248474	0.136789	0.0128639	0.092967	NA	0.0363477	0.135747	0.0840322	0.0117658	0.0558598
Neotragus batesi	0.0242659	0.17448	0.004177	0.00590739	0.0228466	0.00347515	0.0118257	0.039725	0.0560681	0.0254042	0.00557967	0.0398416	0.00603985	0.0241956
Neotragus moschatus	0.0304023	0.00779216	0.00646637	NA	0.0271858	0.00700662	0.0161869	0.0139071	0.0215532	0.0287114	0.0205508	0.0526967	0.00595126	0.026223
Okapia johnstoni	0.0309529	0.373329	0.0152441	0.0130907	0.0241597	0.0904249	0.0407194	0.0488043	0.0743561	0.0334791	0.0462166	0.0554095	0.0398144	0.0534887
Oreamnos americanus	0.0885236	0.192739	0.00255817	0.0264742	0.0494394	0.0282748	0.0289249	0.0593174	0.0877727	0.0292457	0.0670283	0.0453592	0.0474564	0.0464715
Ovibos moschatus	NA	0.184314	0.00788951	0.0200287	0.0538924	0.0274319	0.00269044	0.0727332	0.0206761	0.0280548	NA	0.0443918	0.0317561	0.033209
Philantomba maxwellii	0.0342134	NA	NA	NA	NA	0.00712169	0.0098416	0.0364022	0.0136139	0.0287881	NA	0.0102108	0.0217678	0.0152202
Philantomba monticola	0.0216935	0.202613	0.0233168	NA	NA	0.0187239	0.0355265	0.0841352	0.0616558	0.0198312	0.101547	0.0518552	0.00747713	0.0345649
Porcula salvania	NA	0.272997	NA	NA	NA	0.0537019	0.0130797	0.0167458	NA	NA	NA	0.0450719	0.0228055	0.0295883
Procapra gutturosa	0.00911048	0.485852	0.00839738	NA	0.0227531	0.0099522	0.00834132	0.0250007	NA	0.0142007	0.0160301	0.0423148	0.0248054	0.0206009
Pudu mephistophiles	0.126673	NA	NA	0.0836226	NA	NA	0.0544639	NA	0.12442	NA	NA	0.306829	NA	0.0500083
Pudu puda	0.103385	0.347065	NA	0.0104256	0.0581767	0.0421055	0.0441331	0.054762	0.116399	0.067687	0.113836	0.0692706	0.0894083	0.0612137
Sus scrofa	0.0187606	0.308406	0.00157289	NA	0.00880042	0.0192542	NA	NA	NA	0.00655269	0.0142973	0.0502112	NA	0.0323895
Syncerus caffer	0.0783528	0.26285	NA	0.00664485	0.0290599	0.0187656	0.0326193	0.046785	NA	0.0484272	NA	0.0393365	NA	0.0333787
Taurotragus derbianus	0.0724628	0.138144	NA	NA	0.0201801	0.0304921	0.0355313	0.0564549	0.188004	0.0105196	NA	0.105425	0.0512495	0.0409024
Tetracerus quadricornis	0.0170681	0.139294	0.0138401	NA	0.0145964	0.00977515	0.0123196	0.0184852	0.0419603	0.0155636	0.0138296	0.0414544	0.00981983	0.0228142
Tragelaphus oryx	0.0799975	NA	NA	NA	0.0158586	0.0381687	0.00306518	0.0654988	NA	0.0501275	NA	0.0507658	0.0396661	0.0348907
Tragulus kanchil	NA	0.173436	NA	0.036149	0.011837	0.0264264	0.0120302	0.0161844	0.0396573	0.03279	0.0742459	0.0376963	0.0414417	0.032096
Tragulus napu	0.0260212	0.313368	0.00175065	0.00690008	0.0657677	0.0179918	0.0123297	0.0191853	0.00732142	0.00666704	NA	0.0433587	NA	0.0199641
Vicugna pacos	0.538607	NA	0.462618	0.393461	0.241348	0.0803305	0.0988502	0.0865296	0.466035	0.105119	NA	0.366798	0.203362	0.175039
Vicugna vicugna	NA	NA	NA	NA	NA	0.057195	NA	0.0504903	NA	0.0195615	NA	0.0457644	0.0410996	0.0311222
