# Supplementary material for: Mitochondrial Genomic Evidence of Selective Constraints in Small-Bodied Terrestrial Cetartiodactyla
Source: Animals (Basel). 2024 May 10;14(10):1434. doi: 10.3390/ani14101434 (PMC11117313; doi:10.3390/ani14101434)
Supplement: Supplementary file 1 [file animals-14-01434-s001.zip › Supplementary Table S5. Test for positive selection on the three different body size groups based on each mtDNA PCG through the branch-site model.xlsx]

## Sheet: Sheet1
Gene	Group	Model	Parameter estimates					p-value	Positively selected sites (BEB analysis)
			Site class	0	1	2a	2b
ND1	Large body size	Model A	Proportion	0.96803	0.03197	0.00000	0.00000	0.02451	68 I 0.952
			Background ω	0.01098	1.00000	0.01098	1.00000
			Foreground ω	0.01098	1.00000	14.0065	14.0065
		Model A Null	Proportion	0.95878	0.03093	0.00997	0.00032
			Background ω	0.01067	1.00000	0.01067	1.00000
			Foreground ω	0.01067	1.00000	1.00000	1.00000
