# Supplementary material for: Mitochondrial Genomic Evidence of Selective Constraints in Small-Bodied Terrestrial Cetartiodactyla
Source: Animals (Basel). 2024 May 10;14(10):1434. doi: 10.3390/ani14101434 (PMC11117313; doi:10.3390/ani14101434)
Supplement: Supplementary file 1 [file animals-14-01434-s001.zip › Supplementary Table S6. Statistics on effective population size.xlsx]

## Sheet: 01
Scientific name	Body mass (g)	Max Ne (×10^4)	Min Ne (×10^4)	Mean Ne (×10^4)
Moschus berezovskii	7500	7.6	1.6	4.6
Ovis ammon	113999	7.5	0.4	3.95
Pseudois nayaur	52334.6	4.7	0.7	2.7
Redunca redunca	43288.9	8.3	2.4	5.35
Tragelaphus euryceros	270998	2.5	0.5	1.5
Procapra przewalskii	27500	13	0.4	6.7
Litocranius walleri	38804.4	4	0.4	2.2
Tragelaphus strepsiceros	206056	4.4	0.9	2.65
Nanger granti	55464.5	5	0.4	2.7
Cephalophus harveyi	14500	17.2	1.4	9.3
Cervus albirostris	161000	47	5	26
Capra ibex	69546.8	7	1	4
Oreotragus oreotragus	13486.5	8.7	2.5	5.6
Tragulus javanicus	1889.93	19.5	3	11.25
Muntiacus crinifrons	18590	15.2	0.6	7.9
Muntiacus muntjak	17611.6	26	0.5	13.25
Tragelaphus spekii	75554.2	4.7	0.2	2.45
Raphicerus campestris	11661.5	10	3.2	6.6
Neotragus moschatus	5639.01	7.7	0.25	3.975
Eudorcas thomsonii	22907.4	9.2	0.8	5
Antilocapra americana	47450	2.6	0.5	1.55
Giraffa camelopardalis	964655	2.4	0.5	1.45
Muntiacus reevesi	13499.9	14.6	0.4	7.5
Connochaetes taurinus	198620	6.2	0.8	3.5
Philantomba maxwellii	8557.69	19.5	3	11.25
Okapia johnstoni	230001	6.5	2	4.25
Neotragus pygmaeus	3913.68	4.7	1	2.85
Tragelaphus scriptus	43250.4	11.8	2.4	7.1
Oryx gazella	188404	7.3	1	4.15
Antidorcas marsupialis	33571.2	14.6	4	9.3
Aepyceros melampus	52591.7	5.2	0.5	2.85
Note: Based on Chen et al. inferred the demographic history for 31 ruminant species by applying the pairwise sequentially Markovian coalescence model. Max Ne: The maximum effective population size over a period ranging from 1 million to 10 thousand years in the past; Min Ne: The minimum effective population size over a period ranging from 1 million to 10 thousand years in the past; Mean Ne: The a…
